# Supplementary material for: Machine learning reveal shared diagnostic biomarkers and convergent pathways in age-related hearing loss and sarcopenia
Source: Medicine (Baltimore). 2025 Oct 24;104(43):e45306. doi: 10.1097/MD.0000000000045306 (PMC12558191; doi:10.1097/MD.0000000000045306)
Supplement: Supplementary file 1 [file medi-104-e45306-s001.xlsx]

## Sheet: Sheet1
Gene Symbol	logFC	P.Value	regulate
Jchain	-2.1607	3.38324e-06	Down
Myh1	-2.07806	0.0355331	Down
S100a8	-1.95001	0.00158224	Down
Csn3	-1.77652	0.000493393	Down
Lyz2	-1.77612	0.000672874	Down
Tnnc2	-1.61182	0.0396841	Down
Mpeg1	-1.56502	9.86331e-10	Down
S100a9	-1.40541	0.0107542	Down
Ngp	-1.38322	0.00132148	Down
Laptm5	-1.32678	3.69431e-06	Down
Clec7a	-1.28496	7.4821e-06	Down
Lcn2	-1.27465	0.00474157	Down
Ppbp	-1.26291	0.00987496	Down
Myot	-1.26055	0.0316637	Down
Lgals3	-1.21735	0.00267794	Down
Ptprc	-1.19342	0.00124406	Down
Cd68	-1.1919	2.45281e-06	Down
Dbp	1.18837	0.00466237	Up
Gh	1.18478	0.0342695	Up
Lyz1	-1.14179	4.93757e-05	Down
Ms4a6d	-1.12385	6.01002e-05	Down
1500002F19Rik	1.10324	0.001563	Up
Ahsp	-1.04284	0.00442653	Down
Ctss	-1.03525	6.89234e-09	Down
Camp	-1.02767	0.00912467	Down
Fos	-1.02587	0.00864289	Down
Fcgr3	-0.990391	4.10592e-08	Down
Tnni2	-0.983171	0.0471912	Down
Lpl	-0.964742	0.014275	Down
Clec4d	-0.940903	3.83279e-07	Down
Npnt	0.923503	0.000115326	Up
Clec4n	-0.906698	4.62115e-07	Down
Ccnd2	0.894792	7.29599e-05	Up
Gpx6	-0.888922	0.000173209	Down
H2-Aa	-0.883743	0.000166777	Down
Alox5ap	-0.861767	0.00278852	Down
Ifitm6	-0.838407	0.0109962	Down
Lcp1	-0.838177	0.000139705	Down
C1qb	-0.809701	9.11305e-06	Down
Trim30a	-0.802556	8.81456e-05	Down
Pf4	-0.78779	0.0098741	Down
Plac8	-0.783099	0.00348479	Down
Ly6a	-0.767811	0.00413493	Down
Fxyd2	-0.754252	0.0160424	Down
Fpr2	-0.746356	0.00848422	Down
Fam46c	-0.72279	3.98589e-05	Down
S100a6	-0.703612	0.000939111	Down
Cd53	-0.696739	0.00200608	Down
Ly86	-0.686446	0.00284112	Down
Cks2	-0.663185	0.0202085	Down
Cmya5	-0.653043	0.0324559	Down
Ms4a7	-0.65042	6.12693e-08	Down
H2-D1	-0.650023	0.00274327	Down
Mpo	-0.649625	0.0170561	Down
Cd93	-0.642017	0.000214915	Down
Rsad2	-0.637927	0.00113332	Down
Sla	-0.635153	0.00116501	Down
Igfbp3	-0.627039	0.019093	Down
Tcfl5	-0.622283	0.00738091	Down
Cacng5	0.612755	0.0397782	Up
Ccl6	-0.61134	0.0220959	Down
Fhl1	-0.606373	0.00848543	Down
Bex4	0.604623	0.00466352	Up
Vit	0.603321	0.00315195	Up
Col1a2	0.601815	0.0012336	Up
Lox	-0.599609	0.0118614	Down
Calcrl	0.599121	0.00631164	Up
Ceacam10	-0.597344	0.037182	Down
C1s1	-0.586457	0.000147008	Down
Adcy7	-0.585904	0.000419453	Down
Wfdc18	-0.584087	0.0007423	Down
Tenm3	0.577964	0.00285489	Up
Tyrobp	-0.555711	1.96327e-05	Down
Il7r	-0.549397	0.000263888	Down
Gipc2	-0.537476	7.73965e-05	Down
H2-Eb1	-0.531049	0.00503819	Down
Ctla2a	-0.52634	0.0130591	Down
Stk17b	-0.525764	0.018478	Down
Alas2	-0.522197	0.0108735	Down
Aass	0.521772	0.0464114	Up
Nat8f4	0.518513	0.0432867	Up
Cytip	-0.515183	0.00633817	Down
Ctse	-0.513317	0.00301508	Down
Nckap1l	-0.509072	2.33573e-05	Down
Asph	-0.506762	0.026259	Down
Icam1	-0.50319	0.00178648	Down
Ermap	-0.499769	0.00339183	Down
Pfkl	0.499664	0.0228222	Up
Mcoln3	-0.498302	0.00345365	Down
2810417H13Rik	-0.497273	0.0324135	Down
Pttg1	-0.493914	0.0277336	Down
Sema5a	0.48422	0.014303	Up
Vnn1	0.481054	0.0252608	Up
AU020206	-0.475951	5.88264e-05	Down
Lrp2	-0.474595	0.0173964	Down
Plscr2	-0.473333	0.0407021	Down
Map3k1	-0.46966	0.00147791	Down
Fmod	-0.467749	0.0291908	Down
Rlbp1	0.467539	0.0100115	Up
Popdc3	-0.466703	0.00105791	Down
Htr2b	-0.46631	0.000573221	Down
Krt10	0.464552	0.0034795	Up
Fgfr3	-0.46043	0.0262235	Down
Pcdhb9	-0.458917	0.0444133	Down
Aqp1	0.45311	0.0309522	Up
Nde1	0.442717	0.00814094	Up
C1qc	-0.439943	0.000260112	Down
Gpnmb	-0.43899	0.00394455	Down
Car12	-0.437289	0.000704835	Down
Gata3	-0.436972	0.00322962	Down
H2-K1	-0.435541	0.000522457	Down
Parp14	-0.434654	0.0297237	Down
Anxa3	-0.434197	0.0303431	Down
Ttc30b	0.433834	0.0393106	Up
Dhrs1	0.431369	0.010257	Up
C3ar1	-0.429896	0.00117708	Down
Rhpn2	-0.427583	0.00339696	Down
Abhd12	0.422127	0.0310558	Up
Neat1	-0.421718	0.00279114	Down
Cd300lf	-0.421181	6.56537e-06	Down
Osmr	-0.419722	0.0100133	Down
Hspb11	0.418837	0.00454639	Up
Kctd14	0.417444	0.00561892	Up
Cops7b	-0.417382	0.0285986	Down
Csf1r	-0.415449	0.00336151	Down
Enpp2	0.412131	0.0261876	Up
Stx3	-0.40893	0.000360673	Down
Nr2f1	-0.408506	0.0369309	Down
Fam129b	0.406911	0.0406759	Up
Mmp8	-0.40517	0.0222364	Down
Ppp4r2	-0.405138	0.0097377	Down
Hk2	-0.40497	0.00707467	Down
Cbln1	-0.398122	0.0241124	Down
Glipr1	-0.397924	0.00027733	Down
Top2a	-0.397655	0.00525738	Down
Ift20	0.395764	0.00480859	Up
Zfand2a	0.393981	0.0269449	Up
Psmb9	-0.393662	0.0409543	Down
Msn	-0.392356	0.00211121	Down
Galk2	0.386911	0.0229879	Up
Jam3	0.384789	0.0283837	Up
2810403A07Rik	-0.384245	0.0115244	Down
Aldh7a1	0.38382	0.0195774	Up
Ifi47	-0.38283	0.0371539	Down
Tmprss3	-0.382005	0.0259258	Down
Ctnnd2	0.381409	0.0198822	Up
Mettl7a1	0.380715	0.0407914	Up
Rgs1	-0.378477	0.0401147	Down
Ripk4	-0.376563	0.0280758	Down
Klf6	-0.376552	0.0254339	Down
Fgf1	0.375621	0.0173017	Up
Pisd-ps3	-0.375198	9.47475e-05	Down
Tspan17	0.37487	0.0305822	Up
Fcer1g	-0.373965	5.79493e-05	Down
1110032A03Rik	0.373545	0.00863968	Up
Cdk4	0.370817	0.0367605	Up
Cxcl12	-0.366093	0.0086056	Down
Krt6a	-0.36586	0.0433276	Down
D17H6S56E-5	-0.363723	0.020256	Down
Tmprss2	-0.362999	2.60488e-05	Down
Thrap3	-0.362953	0.0311102	Down
Shisa2	0.36084	0.0268242	Up
Slc6a6	-0.360033	0.0261237	Down
Jun	-0.357668	0.0167626	Down
Acyp1	0.357089	0.00255398	Up
Ampd3	-0.354087	0.00655111	Down
Fstl1	0.353497	0.0187005	Up
Pop5	0.351232	0.0360982	Up
Anxa1	-0.350282	0.0351979	Down
Tmco1	0.349196	0.00585507	Up
Il7	-0.344072	0.00371968	Down
Txnrd1	0.341397	0.044384	Up
Anln	0.341091	0.0256148	Up
Ddr1	-0.339372	0.00866171	Down
Tcta	0.338167	0.042232	Up
Dram1	-0.338098	6.76407e-05	Down
Parp3	-0.337491	0.00158451	Down
Serpine1	-0.336368	0.00127413	Down
Mpp3	-0.336263	0.0130971	Down
Tm2d2	0.334291	0.0318946	Up
Derl2	-0.334193	0.0485532	Down
Rab24	0.333947	0.0461145	Up
Plet1	-0.331632	0.0471713	Down
Hhex	-0.331528	0.0322681	Down
E2f8	-0.33124	0.0316945	Down
Rnf135	0.32893	0.0457978	Up
Ch25h	-0.3286	9.3239e-05	Down
Gstm5	0.327784	0.0215569	Up
Slc12a7	-0.327113	0.0246779	Down
Tmem129	0.326943	0.0483908	Up
Tgfbr1	-0.326831	0.0312663	Down
Oas1a	-0.325564	0.00800065	Down
Sgce	0.325281	0.0300129	Up
Aamdc	0.323576	0.0229017	Up
Ms4a6b	-0.323157	0.0205346	Down
Trp53inp2	0.319982	0.0318293	Up
Mmp9	-0.319459	0.00383127	Down
Med21	0.317796	0.00733032	Up
Dym	0.317426	0.0382279	Up
Sfxn4	0.317021	0.0363211	Up
Uros	0.31655	0.00208914	Up
Creb3l2	0.316327	0.0115728	Up
Arntl	-0.315501	0.00885821	Down
Abcg1	-0.315155	0.00507788	Down
Trappc4	0.31493	0.0194683	Up
Ptpra	0.312579	0.0281673	Up
Tmem119	0.312375	0.0371975	Up
Slc25a33	0.312263	0.0158453	Up
Rhebl1	0.310265	0.00387252	Up
Cpxm2	0.310205	0.0238743	Up
Slc4a1	-0.308573	0.0202859	Down
Epdr1	0.306995	0.00408172	Up
Hars2	0.305302	0.0167675	Up
Atf3	-0.304944	0.00178924	Down
Mest	0.303049	0.00837359	Up
Fkbp7	0.303047	0.00660219	Up
Epb41l5	-0.302521	0.0151336	Down
Ccnl2	-0.301987	0.0459036	Down
Rtp4	-0.301364	0.00877453	Down
Bag5	0.299656	0.0397506	Up
Rida	0.298571	0.0323558	Up
Cdk1	-0.297248	0.0271541	Down
Necap1	0.296919	0.039775	Up
Stk16	0.29591	0.0434818	Up
Otx2	-0.294357	0.0331162	Down
Adgre1	-0.293167	0.000417363	Down
Sgip1	0.293112	0.0482809	Up
Hsbp1	0.291195	0.00111113	Up
Inmt	0.289498	0.0166586	Up
Aimp2	0.28867	0.0455588	Up
Ipo11	0.287506	0.0444774	Up
Timp1	-0.284784	0.0155844	Down
Gpr180	0.284317	0.0360832	Up
L3hypdh	0.283917	0.0161101	Up
Cd52	-0.283737	0.0355376	Down
Nprl2	0.282419	0.0063316	Up
Ncald	0.282097	0.00733829	Up
Skap2	-0.281198	0.0146528	Down
Tmod1	-0.280864	0.0321035	Down
Nup35	0.280105	0.0159684	Up
Hars	0.277682	0.00979458	Up
Lrg1	-0.276976	0.000950043	Down
Mageh1	0.272452	0.046116	Up
Mfge8	-0.272292	0.0473874	Down
Prkd1	0.271996	0.0458682	Up
Irak1bp1	0.271735	0.00644276	Up
AW209491	0.271019	0.0124298	Up
Api5	-0.268928	0.0193751	Down
Gpx8	0.268831	0.00115189	Up
Slc4a10	0.268789	0.0362529	Up
Emc10	0.268716	0.0228199	Up
1110004E09Rik	0.268121	0.0134214	Up
Thumpd1	0.267862	0.0249387	Up
Pdgfra	0.266663	0.0146961	Up
Lrrc51	0.265293	0.00940865	Up
Phax	0.264881	0.038139	Up
Ms4a6c	-0.264376	0.0278127	Down
Mrpl24	0.263525	0.0436845	Up
Znhit3	0.263341	0.00900598	Up
Rhoq	-0.26328	0.00303335	Down
Gmpr2	0.262511	0.00578606	Up
Sfxn1	0.262136	0.035314	Up
Lynx1	0.261728	0.0430675	Up
Plce1	-0.261534	0.0304473	Down
Gusb	-0.261469	0.0343149	Down
Adam19	-0.261186	0.011947	Down
Jagn1	0.260888	0.0435487	Up
Grem2	0.260583	0.00935134	Up
Pxmp2	-0.259353	0.00169608	Down
Vegfa	-0.258711	0.030914	Down
Klf5	0.257715	0.0441446	Up
Pef1	0.255857	0.0340775	Up
Ubp1	-0.254774	0.0182508	Down
Ltbp2	-0.25457	0.0475356	Down
Suox	0.25389	0.0385085	Up
Cct2	0.252216	0.0265041	Up
Gspt2	0.252088	0.0479575	Up
Marcksl1	-0.25205	0.0239347	Down
Cpeb3	-0.251542	0.0222463	Down
Lmo2	-0.251269	0.0348072	Down
Ccl5	-0.25035	0.0366701	Down
Gypc	0.249404	0.0287343	Up
Mrpl49	0.249003	0.0295974	Up
Acsl1	-0.248944	0.0206565	Down
Cd14	-0.248923	0.0459939	Down
Sult5a1	0.248254	0.0273442	Up
Actn2	-0.246592	0.0281364	Down
Adnp2	0.244667	0.0432116	Up
Slc1a3	0.244402	0.0130129	Up
Mmp11	0.244281	0.0374925	Up
H2-Bl	-0.243714	0.000167577	Down
Exosc7	0.243395	0.0417583	Up
Rasl12	0.24303	0.0286104	Up
Naalad2	0.241829	0.0160017	Up
Kcne4	-0.240179	0.0226169	Down
Cops3	0.240073	0.0414342	Up
Rab3ip	0.240058	0.0234809	Up
Dennd2d	-0.239863	0.0372515	Down
Itgb1bp2	-0.238007	0.0115566	Down
Gopc	0.237905	0.0139981	Up
Krt7	-0.237512	0.0190465	Down
Prelp	0.236895	0.0419582	Up
Cldn13	-0.234315	0.00222882	Down
Cdkn2c	-0.23415	0.0112726	Down
Stk38	-0.233746	0.0291952	Down
Chil1	-0.23202	0.0403544	Down
Pcdhb22	-0.231958	0.0136507	Down
Fam136a	0.2311	0.0240987	Up
Acan	0.23071	0.0450149	Up
P3h4	0.230408	0.0431801	Up
Polr2d	0.230108	0.0335668	Up
Cxx1c	0.229648	0.00706616	Up
Serpinh1	0.228245	0.0452593	Up
Rrp15	0.228052	0.0169241	Up
Smim8	0.227775	0.0208012	Up
Epb41l4b	-0.227104	0.00374275	Down
Gtf2i	0.226453	0.0159106	Up
Tmem98	-0.225051	0.0243573	Down
Rap2a	0.224077	0.0215761	Up
Ccrl2	-0.223813	0.00454577	Down
Plpp1	0.222601	0.0264388	Up
Amot	-0.222152	0.0446966	Down
Akap1	-0.222146	0.0115468	Down
Rab13	0.221096	0.0320951	Up
Slc25a36	-0.220767	0.0448293	Down
Dna2	-0.219816	0.0251829	Down
Zfp82	0.219714	0.0340929	Up
Riok2	0.219243	0.0019002	Up
AW112010	-0.218858	0.0183056	Down
Cmtm6	-0.217937	0.0382217	Down
Ccna2	-0.217557	0.0087212	Down
C1qa	-0.217537	0.0301818	Down
Plvap	0.216972	0.0402552	Up
Vta1	0.216801	0.0214833	Up
Rai14	-0.215856	0.0466098	Down
Tpst1	0.215338	0.0129185	Up
Cacul1	-0.214806	0.0261986	Down
Tmem183a	0.214268	0.0081408	Up
Btg1	-0.212709	0.0211959	Down
Trim25	-0.212114	0.0476482	Down
Rasl11b	0.211777	0.0440234	Up
Crispld1	0.21132	0.00910137	Up
Crebbp	0.211049	0.0229568	Up
Rell1	-0.210095	0.0286811	Down
Morn4	0.209718	0.00919153	Up
Fam114a1	0.20968	0.0323559	Up
Cyth3	0.209145	0.0127256	Up
P2ry6	-0.20888	0.00505338	Down
Ank	0.207383	0.0353565	Up
Ostc	0.206615	0.0263136	Up
Srp9	0.206494	0.00604836	Up
Mfn1	-0.205981	0.016717	Down
Syne4	-0.205221	0.0427809	Down
Cdc123	0.20496	0.027242	Up
Poll	0.204671	0.0371482	Up
Cd274	-0.203244	0.0413807	Down
Treml1	-0.203083	0.040158	Down
Add1	0.203043	0.022368	Up
Gata1	-0.202563	0.00239874	Down
Cfi	-0.201071	0.0444752	Down
Obsl1	0.200509	0.0288885	Up
Tal1	-0.20047	0.0182526	Down
Tef	0.200378	0.0475009	Up

## Sheet: Sheet2
Gene Symbol	logFC	P.Value	regulate
Csn3	-2.13957	2.86314e-06	Down
Lgals3	-1.73188	0.00115882	Down
Lyz2	-1.68786	0.00735731	Down
Mpeg1	-1.64313	7.18853e-08	Down
S100a8	-1.62794	0.0179555	Down
Laptm5	-1.61453	2.30706e-05	Down
Slc17a6	1.50215	0.00388146	Up
Elavl2	1.46471	0.0323999	Up
Clec7a	-1.43128	8.95802e-07	Down
Cd68	-1.41322	1.30966e-05	Down
Ptprc	-1.39486	0.00134603	Down
Jchain	-1.37782	0.0389361	Down
Sncg	1.29421	0.0344658	Up
Nefl	1.28062	0.00503558	Up
Spock3	1.27973	0.0138139	Up
Cdh2	1.27666	0.0038943	Up
Ctss	-1.27265	1.08816e-08	Down
Ms4a6d	-1.26615	3.25363e-05	Down
Resp18	1.24608	0.000673056	Up
Cadps	1.23459	0.00457568	Up
Lcn2	-1.2319	0.00820258	Down
Fos	-1.22254	0.00277252	Down
Sacs	1.21305	0.0130071	Up
Eno2	1.17834	0.00234947	Up
Fcgr3	-1.17263	7.13342e-07	Down
Lypd1	1.14935	0.0100339	Up
Amph	1.14786	0.00634371	Up
Clec4d	-1.13198	2.29877e-08	Down
Slco5a1	1.12331	0.00418868	Up
Ugt8a	1.09405	0.0234295	Up
Sla	-1.08531	0.00561112	Down
Alox5ap	-1.07872	5.65743e-05	Down
Lyz1	-1.05755	0.00258563	Down
Ccnd2	1.05632	0.000390316	Up
Epyc	-1.05433	0.0336173	Down
Ngp	-1.007	0.0385782	Down
Col3a1	1.00286	0.00287502	Up
Trim30a	-1.00049	0.000119562	Down
C1qb	-0.997356	0.000346656	Down
Mapk10	0.996733	0.0119942	Up
Dbp	0.989963	0.0364982	Up
Rab6b	0.989836	0.0150496	Up
Lcp1	-0.989041	1.44337e-05	Down
Napb	0.970837	0.0208745	Up
Ifit1	-0.948798	0.0191118	Down
Rpl27a	0.940212	0.0112728	Up
Rcan2	0.930846	0.0178417	Up
Sema5a	0.915569	0.00147735	Up
Tyrobp	-0.913162	0.00024751	Down
Otx2	-0.91231	0.0277131	Down
Fabp7	0.899725	0.0130508	Up
Fmod	-0.892324	0.00561924	Down
H2-Aa	-0.891599	0.00128919	Down
Aass	0.890359	0.0115958	Up
Pcolce	-0.88304	0.000481287	Down
Ly86	-0.879943	0.00511261	Down
Fgf1	0.862619	0.000201488	Up
Thy1	0.861763	0.0433835	Up
Clec4n	-0.85228	4.06105e-06	Down
Ckmt1	0.834008	0.0293296	Up
Nefh	0.833768	0.0203906	Up
Ywhag	0.816443	0.00564933	Up
Mllt11	0.812352	0.0236576	Up
Ly6a	-0.810404	0.0120081	Down
Cd53	-0.7894	0.000479497	Down
Ndn	0.776265	0.00909454	Up
Ms4a7	-0.774528	3.72244e-07	Down
Wif1	0.771802	0.0174386	Up
Rlbp1	0.746094	0.000690935	Up
Csf1r	-0.743093	0.00348335	Down
Corin	0.738944	0.0227359	Up
Rnf157	0.738744	0.0323573	Up
Bcat1	0.736364	0.0112383	Up
Fscn1	0.723117	0.0296266	Up
Ifit3	-0.721655	0.0244944	Down
Gpx6	-0.713345	0.0154315	Down
Tenm3	0.712377	0.000818059	Up
Lpl	-0.70778	0.019684	Down
Rsad2	-0.705821	0.00318485	Down
Ntng1	0.705546	0.0230321	Up
Tmem98	-0.705225	0.00229018	Down
Krt8	-0.705217	0.0310679	Down
H2-D1	-0.700423	0.00403137	Down
Ifi44	-0.697736	0.0326454	Down
Lrrn1	0.695677	0.0156459	Up
Pttg1	-0.695107	0.025432	Down
C1qc	-0.693853	0.000315654	Down
Gdpd1	0.691712	0.00129988	Up
Oas1a	-0.689409	0.00129602	Down
Tagln3	0.683625	0.0217021	Up
Mpp3	-0.682584	0.015495	Down
Htr2b	-0.68192	2.12179e-05	Down
Lbp	-0.675516	0.0263067	Down
Cops7b	-0.673884	0.00338138	Down
Il7r	-0.673078	0.00118823	Down
Anxa3	-0.671128	0.00164022	Down
Calb2	0.664317	0.0315235	Up
Vldlr	-0.660805	0.00998357	Down
Col1a2	0.657209	0.000184198	Up
Nr2f1	-0.655663	0.0191935	Down
Col14a1	0.652453	0.0167772	Up
Scn8a	0.651864	0.0196125	Up
Pfkl	0.649503	0.00657231	Up
Shisa2	0.648879	0.000234452	Up
Asb13	0.646479	0.0380565	Up
Npnt	0.645233	0.0399127	Up
Car12	-0.642775	0.00209376	Down
Srsf7	0.640472	0.00700741	Up
Cytip	-0.638188	0.00550757	Down
Calml4	-0.638144	0.0322963	Down
Mpz	0.634338	0.0115181	Up
Msl3	0.631293	0.00140267	Up
Smyd2	0.63098	0.0193052	Up
Hsp90ab1	0.626283	0.0495003	Up
Lipa	-0.61934	0.0102187	Down
D17H6S56E-5	-0.617643	0.0034091	Down
Klc1	0.613817	0.0295073	Up
Fstl1	0.609793	0.00416169	Up
Calcrl	0.609391	0.0279367	Up
Aktip	0.608071	0.0118253	Up
C3ar1	-0.601517	0.00182359	Down
Mtdh	-0.601291	0.0328587	Down
Chn1	0.599857	0.0371424	Up
Wfdc18	-0.597388	0.00730039	Down
Nsf	0.59683	0.0345326	Up
Icam1	-0.595389	0.000168517	Down
H2-K1	-0.594179	0.000220344	Down
Fkbp1b	0.593989	0.0413155	Up
Nkiras1	0.593238	0.0014027	Up
Chga	0.593193	0.0220358	Up
Ifih1	-0.593009	0.0252532	Down
Gna13	-0.588922	0.010277	Down
Pltp	-0.587044	0.0224159	Down
Abhd10	0.586794	0.00214068	Up
Rgs4	0.585732	0.0105639	Up
Mgp	-0.569634	0.00939036	Down
Kdelr1	0.566952	0.0111022	Up
Psmb8	-0.566419	0.00730167	Down
Epb41l3	0.564755	0.0419773	Up
Syt2	0.563632	0.00605237	Up
Ccl5	-0.561866	0.00262275	Down
Tgfbi	0.560776	0.0376194	Up
Vit	0.556335	0.0115439	Up
Slc16a1	0.555269	0.0218666	Up
Nfxl1	0.550288	0.0321998	Up
Ctnnd2	0.546497	0.00717239	Up
Nde1	0.546436	0.0106951	Up
Capn2	0.544141	0.0060012	Up
Rab4a	-0.542105	0.0394245	Down
Mfge8	-0.541269	0.00097774	Down
Rap1gds1	0.540051	0.0239961	Up
Bpnt1	0.539039	0.00179608	Up
Limd2	-0.535865	0.0305946	Down
Bzw1	-0.535848	0.0186194	Down
Maged1	0.535814	0.0139192	Up
Abhd14b	-0.533669	0.0218407	Down
Rpl7l1	0.53304	0.0403713	Up
Trp53inp2	0.532458	0.00362332	Up
Tspan17	0.530755	0.00808975	Up
Gdap10	-0.529864	0.016718	Down
Dnajc27	0.527393	0.00296441	Up
Usp18	-0.526617	0.0354061	Down
Necap1	0.526463	0.0110921	Up
Apcdd1	0.525468	0.0488261	Up
Six1	0.523608	0.025033	Up
Anxa1	-0.52278	0.00560278	Down
Ndp	0.522547	0.0429849	Up
Eef1e1	0.52239	0.0357936	Up
Iigp1	-0.521127	0.0279175	Down
Tbx1	-0.516728	0.013165	Down
Smap2	0.51402	0.00161549	Up
Mapre2	0.513785	0.00427192	Up
Rmdn3	-0.512469	0.0311922	Down
Art3	0.51087	0.046032	Up
Gipc2	-0.510764	6.01537e-05	Down
Lynx1	0.508774	0.00137208	Up
Dusp1	-0.508178	0.0168368	Down
Igfbp7	-0.507124	0.00132184	Down
Fgfr3	-0.503912	0.0101521	Down
Parp3	-0.498437	0.00145375	Down
Bcl2l2	0.492825	0.00354135	Up
Stk17b	-0.488176	0.0165215	Down
Gspt2	0.48795	0.00671711	Up
Naalad2	0.484867	0.00074091	Up
Gpr155	0.484783	0.0444501	Up
Ndrg1	0.484427	0.0143436	Up
Itgb1bp1	0.48245	0.0233018	Up
Ptprs	0.481569	0.0177707	Up
Dst	0.480863	0.0370499	Up
3110043O21Rik	0.480639	0.0379196	Up
Cd300lf	-0.479929	8.51163e-05	Down
Procr	-0.47802	0.00875872	Down
Slitrk1	0.477542	0.0470568	Up
Slc30a9	0.477434	0.0472694	Up
Gusb	-0.476994	0.00199022	Down
Tmem119	0.476841	0.0113581	Up
Plekhb2	0.474652	0.0013609	Up
Mcoln3	-0.473508	0.020686	Down
Zmym1	0.473482	0.0289141	Up
Pdgfra	0.472987	0.00240982	Up
Psmd2	0.471966	0.0273047	Up
Cerk	0.471922	0.00173726	Up
Rufy3	0.471253	0.0272748	Up
Sh3bgrl2	0.470058	0.0391549	Up
Ms4a6b	-0.469388	0.00929923	Down
H2-Eb1	-0.468915	1.92826e-05	Down
Tspyl1	0.467827	0.0233447	Up
Pxn	-0.466975	0.0337829	Down
Cd93	-0.466184	0.0159617	Down
Zfand2a	0.46503	0.0191778	Up
Cbln1	-0.463824	0.0224307	Down
Sspn	0.463556	0.0144813	Up
Ifi47	-0.463516	0.0384484	Down
Tars	0.462428	0.0300219	Up
Gpr89	0.459236	0.0279212	Up
Stx3	-0.456396	0.00148855	Down
Dek	-0.456292	0.0353409	Down
Lyrm2	0.455814	0.039171	Up
Sgpl1	-0.4551	0.00154341	Down
Lmbr1	0.454639	0.0280988	Up
Hnrnpd	-0.453276	0.048589	Down
Rtp4	-0.452242	0.00671001	Down
Sgip1	0.451736	0.0188954	Up
Pygb	0.444974	0.0065666	Up
Acss2	0.442165	0.0185292	Up
Cdh9	0.441078	0.049746	Up
Pja1	0.440569	0.00863545	Up
Pisd-ps3	-0.438994	0.00259669	Down
Pfkm	0.438759	0.0168342	Up
Kctd9	0.438064	0.0029635	Up
Ipo11	0.437019	0.0342939	Up
Bmp5	-0.435766	0.0294116	Down
Nfatc3	0.433559	0.0158027	Up
Adamts5	0.431453	0.0143516	Up
Ctsc	-0.427233	0.0215981	Down
Fcer1g	-0.427161	0.000239031	Down
Unc5c	-0.42704	0.011221	Down
Pcmt1	0.426268	0.0232768	Up
Mtmr9	0.426149	0.017554	Up
Mapk9	-0.423792	0.00468866	Down
Ch25h	-0.422526	0.000221938	Down
2900011O08Rik	0.421923	0.0379578	Up
Dlst	0.421919	0.0330158	Up
Rhot1	0.421716	0.00804493	Up
Serping1	-0.419593	0.025987	Down
Ubr5	-0.418298	0.0257323	Down
Tcfl5	-0.417178	0.034171	Down
Uros	0.416599	3.2539e-05	Up
Gtpbp2	-0.414691	0.0229109	Down
Glipr1	-0.414622	0.000550823	Down
Bag5	0.414543	0.0429194	Up
Anln	0.414478	0.0406446	Up
Epdr1	0.414368	0.00176588	Up
Ccnd1	-0.413589	0.0237094	Down
Grina	-0.412739	0.045749	Down
Crebbp	0.412648	0.00943584	Up
Man2b1	-0.412457	0.034117	Down
Nckap1l	-0.410914	0.00479815	Down
Lonp2	0.410232	0.00801447	Up
Rrbp1	-0.40951	0.00754303	Down
Peli1	0.408817	0.0295764	Up
Fastkd2	0.40583	0.0286012	Up
Mrpl24	0.405755	0.035693	Up
Osmr	-0.404876	0.00144813	Down
Cd99l2	0.404512	0.00700469	Up
Ms4a6c	-0.403156	0.000580924	Down
S100a13	-0.402863	0.0330544	Down
Prkacb	0.402758	0.000503866	Up
Fads3	-0.399613	0.00411319	Down
Abr	0.399284	0.041129	Up
Wwox	-0.398639	0.0326834	Down
Vps29	0.398515	0.0499837	Up
Arg2	-0.397354	0.0267134	Down
Nr1d2	0.389541	0.0437292	Up
Pcnx	-0.389128	0.024717	Down
Sash1	-0.389016	0.036765	Down
Krt79	-0.386425	0.0256982	Down
Fam136a	0.38639	0.00583208	Up
Tyr	0.384633	0.0472209	Up
Ptn	0.384299	0.00958608	Up
Sfxn4	0.384012	0.0375416	Up
Ift20	0.383778	0.0187717	Up
Thrap3	-0.383598	0.0348998	Down
Serpinh1	0.383105	0.00662477	Up
Dym	0.382775	0.0296781	Up
Serpine1	-0.380007	0.000136643	Down
Syne4	-0.379952	0.00427561	Down
Ikbip	-0.378263	0.0285017	Down
Crlf2	-0.377957	0.0209119	Down
Gypc	0.377889	0.0216126	Up
Serpina3n	-0.377505	0.004134	Down
Ttl	0.376312	0.00482869	Up
Cdk14	0.376233	0.0136012	Up
Gata3	-0.375561	0.0210591	Down
Mrpl49	0.374686	0.00261013	Up
Cyb5r1	0.374623	0.0031425	Up
Atp6v1b2	0.374044	0.0161089	Up
Cpox	-0.37354	0.0482521	Down
Vcp	0.372659	0.0234466	Up
Csrp1	0.371595	0.0415193	Up
Aatk	0.371572	0.00708939	Up
Ndufs1	0.370074	0.00905324	Up
Cxcl13	-0.369675	0.00168582	Down
Mettl8	0.369154	0.0016107	Up
Egf	-0.368621	0.0111025	Down
1810011O10Rik	0.367808	0.0399814	Up
Plp2	-0.363582	0.016848	Down
Tmem163	0.363257	0.0371354	Up
Amz2	0.362714	0.00335266	Up
Cnih4	-0.36227	0.0383545	Down
Col9a1	-0.359845	0.0238902	Down
Fzd4	-0.359217	0.0187653	Down
Nfkbiz	-0.358991	0.0454746	Down
Fyn	0.356965	0.0433639	Up
Igtp	-0.356199	0.0372286	Down
Aamdc	0.355059	0.0408262	Up
Tmem129	0.354648	0.0480917	Up
Ntan1	0.35336	0.0226121	Up
Hip1	0.353073	0.0314361	Up
Nprl2	0.351222	0.014887	Up
Cpeb2	0.351204	0.0394345	Up
Ctnna2	0.347904	0.0324191	Up
Popdc3	-0.346953	0.026748	Down
Timp1	-0.346607	0.0080356	Down
Rhbdd1	-0.346459	0.00248724	Down
Ttc3	0.346125	0.0195552	Up
Nipsnap1	0.345957	0.0191234	Up
F13a1	-0.345664	0.0200263	Down
Alyref	0.34566	0.0196385	Up
Ino80c	0.34224	0.0371156	Up
Dram1	-0.342138	0.0180421	Down
Cd52	-0.339507	0.0436836	Down
Copg2	0.339421	0.0323683	Up
Ube3c	0.338471	0.0268855	Up
Fxyd5	-0.33822	0.0120103	Down
Tada1	0.337015	0.0303145	Up
Kcnab2	0.33694	0.0236706	Up
Prosc	0.336214	0.0300619	Up
Nudt3	0.335952	0.0251339	Up
Klf5	0.33496	0.0423292	Up
Bphl	-0.334646	0.0101781	Down
Tmem229b	0.333606	0.0201502	Up
Ipo9	0.333002	0.0455133	Up
Ddr1	-0.333	0.0458596	Down
Trim25	-0.332108	0.0198328	Down
Bub3	-0.331142	0.0104654	Down
Asf1b	-0.331088	0.00604078	Down
Top3b	-0.3303	0.0172248	Down
Dync1h1	0.330074	0.0282487	Up
Chmp7	0.329824	0.0232006	Up
Epb41l5	-0.329725	0.00199	Down
Cacfd1	0.327351	0.00939565	Up
Hspa2	-0.326147	0.0254159	Down
Carhsp1	0.326005	0.0315375	Up
Lamtor1	-0.32591	0.0385322	Down
Cstb	-0.325572	0.0408246	Down
Sqrdl	-0.32407	0.00426047	Down
Dkk3	0.323863	0.0149952	Up
Siah2	0.323684	0.0450723	Up
Nfe2l1	0.323228	0.0219663	Up
Ppp2r5a	0.322676	0.0389328	Up
Cd14	-0.322254	0.0171264	Down
P4ha1	0.321361	0.0459026	Up
P2ry14	-0.318752	0.00948717	Down
Cd300c2	-0.318663	0.0103788	Down
Arntl	-0.317767	0.0210325	Down
Lancl1	0.317686	0.0491583	Up
Dennd2d	-0.316928	0.0359378	Down
Pim1	-0.316706	0.0264331	Down
Ccz1	-0.315988	0.0253062	Down
Plaa	0.315787	0.0334421	Up
Ubp1	-0.315305	0.0350996	Down
Chtop	0.313593	0.0346543	Up
Gmpr2	0.313346	0.00312754	Up
Ganab	0.313251	0.0288252	Up
Vim	-0.312718	0.0490875	Down
Hdgf	-0.311955	0.00920501	Down
Larp1b	-0.311748	0.0413162	Down
Mtif2	0.31014	0.0165095	Up
Med21	0.310002	0.0427844	Up
Hbs1l	0.309011	0.00535372	Up
Psme4	-0.306849	0.0412799	Down
Rhpn2	-0.306801	0.0283048	Down
AU020206	-0.306087	0.0431751	Down
Skap2	-0.303974	0.0462931	Down
Ankrd40	0.303476	0.00220449	Up
Igk	-0.300203	0.0443874	Down
Adgre1	-0.30019	0.00388887	Down
Snx19	0.299313	0.0398384	Up
Acan	0.298744	0.0472721	Up
Tex2	0.298541	0.0408227	Up
Marcksl1	-0.29737	0.0082384	Down
Gatsl2	0.297041	0.0217529	Up
Itpr2	0.296569	0.0280554	Up
Cog6	0.296045	0.00573185	Up
Toe1	0.295835	0.0280189	Up
Lrg1	-0.295188	0.00357801	Down
Sdhaf1	-0.294488	0.0314213	Down
Taf11	0.292868	0.0162688	Up
Cyp4a12a	-0.292435	0.0353766	Down
Eif4ebp2	-0.292359	0.0275055	Down
Ube2h	-0.290992	0.0377322	Down
Tspan33	-0.290629	0.0331647	Down
Prkd1	0.290517	0.0320854	Up
C330006A16Rik	0.289983	0.0347366	Up
Rasl12	0.289955	0.0166075	Up
Ngfr	0.28939	0.0023515	Up
Krt7	-0.288935	0.0431642	Down
Cdkn2c	-0.288365	0.0160696	Down
Casp4	-0.288129	0.0328775	Down
Bloc1s5	0.286902	0.0451987	Up
Crip2	-0.28689	0.0472545	Down
Samd4	-0.286852	0.0235239	Down
Prss16	-0.286603	0.00593336	Down
Nt5c2	0.285614	0.0298759	Up
Nrp2	0.285144	0.0395118	Up
Carns1	0.284727	0.0113677	Up
Atp2a3	-0.284268	0.0428864	Down
Hscb	-0.283189	0.0202217	Down
Dennd6a	0.282247	0.0105564	Up
Tmco1	0.281981	0.0282679	Up
Ahdc1	-0.281245	0.0136633	Down
Gpc4	-0.281049	0.0290845	Down
Prss22	-0.280853	0.00423867	Down
Gprc5b	0.280416	0.0253538	Up
Pxmp2	-0.280089	0.00031138	Down
Sytl4	0.279138	0.0118973	Up
Cltb	0.278911	0.0292144	Up
Rdh5	-0.278876	0.0138105	Down
Ddx1	0.278527	0.024271	Up
Rhebl1	0.278338	0.042556	Up
Dynlt1f	0.278332	0.00538895	Up
Ptgr2	0.278231	0.0344313	Up
Pla1a	-0.277428	0.00235334	Down
Cldn13	-0.277161	0.0081118	Down
Acp5	-0.276348	0.00234748	Down
P2ry6	-0.276094	0.0167418	Down
AW112010	-0.274842	0.00238828	Down
Gars	0.273668	0.00362703	Up
Aurkb	-0.273213	0.0169727	Down
Scamp5	0.273148	0.0266401	Up
Add1	0.273062	0.00564894	Up
Fcgr4	-0.272884	0.0123793	Down
H2-Bl	-0.272554	0.00387277	Down
Abcc1	-0.271134	0.015724	Down
Map7	-0.270631	0.0451074	Down
Atp8a2	0.270091	0.0323752	Up
Dnaja3	0.26842	0.0145383	Up
Atmin	0.267738	0.0145059	Up
Slc35e1	0.267467	0.0387609	Up
Myo1d	-0.267341	0.0157724	Down
Dna2	-0.26704	0.0221807	Down
Ttc13	0.265142	0.019873	Up
Crispld1	0.264915	0.00870466	Up
Cry2	0.264644	0.0279362	Up
Npr2	0.263565	0.0201348	Up
Elac1	0.262374	0.00654707	Up
Nsun2	0.262147	0.035764	Up
Il7	-0.261726	0.00561122	Down
Zic2	0.261703	0.0428256	Up
Msr1	-0.261298	0.0068041	Down
Dexi	0.257605	0.00342071	Up
Tox4	0.256927	0.0190704	Up
Asap1	0.256724	0.0303036	Up
Sfrp4	0.254683	0.0258904	Up
Cfi	-0.252434	0.0247532	Down
Galm	-0.251342	0.0234905	Down
Mtmr6	0.251207	0.0422827	Up
Als2	-0.251182	0.0247894	Down
Them4	0.250771	0.046668	Up
Odc1	-0.250411	0.00549678	Down
Irf7	-0.24949	0.0419394	Down
Arhgdib	-0.249362	0.0195688	Down
Tap1	-0.24812	0.0125076	Down
Ap3b2	0.247803	0.0280175	Up
Tefm	0.247542	0.0441109	Up
Smad7	-0.245595	0.00624108	Down
Sult1c2	-0.245592	0.0224617	Down
Pon2	-0.245403	0.0465797	Down
Mmp11	0.245346	0.0464756	Up
Tirap	-0.243906	0.0224578	Down
Akr1b10	-0.243107	0.0345713	Down
Otor	0.241435	0.00287261	Up
Ccrl2	-0.24026	0.0125504	Down
Pcyt1a	0.238381	0.0180026	Up
Mrpl46	0.23691	0.0402606	Up
Arfrp1	0.236623	0.0454152	Up
Rgs1	-0.236329	0.0490295	Down
Rprd1a	0.235818	0.0229198	Up
Hspb11	0.235429	0.0168155	Up
Uqcc1	0.235252	0.0348742	Up
Uhrf1bp1l	-0.234884	0.0283604	Down
Myof	-0.234748	0.00908818	Down
Cyth3	0.234414	0.0201547	Up
Rab22a	0.234238	0.00299752	Up
Lipt2	-0.232302	0.0390453	Down
Ccdc120	-0.232193	0.0191345	Down
Plekhf2	-0.231912	0.0337019	Down
Paip2b	0.23159	0.0336616	Up
Npy	-0.231557	0.0370193	Down
Arid1a	-0.230401	0.00692529	Down
Lrrc61	0.230087	0.0183539	Up
C2cd2	0.229276	0.0299004	Up
Fam178a	0.228017	0.0435102	Up
Akap1	-0.227672	0.038488	Down
Sgk1	-0.226905	0.0476167	Down
Fbln1	0.226143	0.016231	Up
Tmprss2	-0.225707	0.0363536	Down
Blk	-0.222092	0.0227886	Down
Fam114a1	0.221245	0.0196286	Up
Cx3cr1	-0.220774	0.0213734	Down
Gapdhs	-0.220728	0.0304798	Down
Bcs1l	0.220157	0.0182719	Up
Bdh1	-0.21917	0.0114719	Down
Runx2	-0.217423	0.0482992	Down
Rabif	0.217134	0.0199273	Up
Itgax	-0.216199	0.0336007	Down
Myo1h	0.21449	0.0273919	Up
Ypel5	0.211388	0.027615	Up
Glyr1	0.209183	0.0417572	Up
Mapkap1	0.209042	0.0469745	Up
Exoc8	0.209006	0.0468852	Up
Igsf5	-0.208902	0.036968	Down
Rnf166	-0.207777	0.0229756	Down
Hmgn3	-0.207276	0.0243468	Down
Atg2b	0.206988	0.0476884	Up
Dbr1	-0.206798	0.0439771	Down
Ncoa1	-0.205991	0.0312492	Down
Ttc39c	0.205942	0.0190396	Up
Fh1	0.205771	0.0186094	Up
Sar1a	0.205631	0.0153732	Up
Ccdc91	0.205169	0.0410148	Up
Jak3	-0.205098	0.0166064	Down
Parp9	-0.203675	0.0249863	Down
Cep104	0.2035	0.0435232	Up
Apoa5	-0.203151	0.0216754	Down
Ovgp1	-0.202875	0.0466227	Down
Maoa	-0.202814	0.0491471	Down
Polr3a	0.202072	0.0204222	Up
Fcrls	0.200991	0.012753	Up
Ccdc93	0.200533	0.0241093	Up

## Sheet: Sheet3
Gene Symbol	logFC	P.Value	regulate
MYOM1	2.31754	0.000128657	Up
MYOM2	2.29184	8.44304e-05	Up
DUSP13	-2.25898	1.65553e-06	Down
TMA7	1.91839	0.00492022	Up
PGAM2	-1.908	0.00136536	Down
MYOZ2	1.82348	0.00131047	Up
MYL6B	1.81573	0.00363946	Up
GLUL	1.81205	0.00826088	Up
DDX17	1.80964	0.00466436	Up
NACA	1.71696	0.00839541	Up
ATP1A2	1.69374	0.0147953	Up
FXYD1	1.66778	0.00112511	Up
DCN	1.65072	0.00918159	Up
SH3BGR	1.48916	0.00788043	Up
MLF1	1.4757	0.00160543	Up
BZW2	1.45741	0.0241274	Up
HMGN2	1.39512	0.0145075	Up
ATP1B1	1.37033	0.0107776	Up
COL4A3	-1.36527	0.000591101	Down
SERPINA5	1.35884	2.25816e-05	Up
CA3	1.32685	0.0391304	Up
ZFAND5	1.31642	0.0268738	Up
MYH8	-1.29591	0.00451062	Down
GOT2	-1.28844	0.0468904	Down
FBP2	1.25234	0.0162526	Up
NPIPA1	1.25027	0.00174819	Up
WWP1	1.23567	0.0447806	Up
JUND	1.23287	0.0161173	Up
CYCS	-1.16677	0.0202995	Down
TSC22D1	-1.14777	0.0034636	Down
METTL7A	-1.09124	0.0328857	Down
LAMP1	-1.08251	0.0302851	Down
EPOR	-1.07302	0.00172461	Down
NARS	1.07	0.00454307	Up
ATP5F1	-1.06891	0.0311745	Down
MRPL15	1.06181	0.0105083	Up
GRSF1	1.03638	0.0178395	Up
SOD1	1.00684	0.0402932	Up
CCDC69	0.995979	0.0152299	Up
IMPA2	0.983546	0.0184572	Up
SLC38A1	0.980536	4.48962e-05	Up
CYB5R3	-0.973139	0.000205394	Down
UCP3	0.962265	0.00312648	Up
TACC2	-0.943322	0.0473406	Down
NDUFB8	0.933228	0.00255311	Up
SNRNP25	0.931048	0.000174947	Up
CHCHD3	0.926319	3.48032e-05	Up
PPDPF	-0.924353	0.0020345	Down
FBXO40	-0.919222	0.0338158	Down
DAAM2	0.916582	5.06737e-06	Up
CKMT2	-0.901233	0.0465168	Down
AIMP2	0.900917	0.00096917	Up
GBE1	0.878992	0.0198319	Up
LRRFIP1	-0.868413	0.0194947	Down
FOXO1	-0.863532	0.000141489	Down
IER5	-0.860661	0.0062643	Down
RYR3	-0.853515	0.0275477	Down
IRS1	0.849806	0.00771845	Up
RBFOX1	-0.845763	0.000540082	Down
GPD1	0.843103	0.00664008	Up
SLC16A1	0.824193	0.00132907	Up
DBI	0.811488	0.0197745	Up
SAMM50	0.810725	0.00746025	Up
HDDC2	0.79019	0.0446415	Up
PCNT	-0.786701	0.000253108	Down
TPPP3	-0.783713	0.00235458	Down
ZBTB20	-0.777923	0.000196838	Down
KDM5D	-0.77198	0.00809	Down
TRMT112	-0.770302	0.0003971	Down
CISD1	0.770165	0.00497256	Up
MTCH2	0.768002	0.0200612	Up
SDCBP	-0.765593	0.0284646	Down
RXRG	0.760069	0.000216195	Up
FOXO3	-0.75806	0.0117018	Down
PDHA1	0.752623	0.0379918	Up
PSMD8	0.748961	0.00218775	Up
DLK1	-0.745503	0.0247252	Down
CDKN1A	-0.745022	0.00224117	Down
OR7E47P	0.741863	0.000195157	Up
IRS2	-0.731911	0.000504947	Down
HSDL2	-0.731233	0.0054717	Down
NDUFA8	0.720578	0.00700011	Up
NDUFS6	-0.710359	0.0364305	Down
ZMYND11	-0.708246	0.0144476	Down
OXA1L	0.70759	0.00774058	Up
AHNAK	-0.704189	0.0150179	Down
NFKBIA	-0.702584	0.0202425	Down
NDUFB6	0.696934	0.0437143	Up
NXN	-0.694229	0.0475935	Down
MFAP5	-0.688713	0.00812684	Down
DECR1	0.685365	0.00320158	Up
DDIT4	-0.681863	0.00716012	Down
CTGF	-0.681515	0.029366	Down
SH3BP5	-0.672932	0.000535066	Down
ABLIM1	-0.662602	0.0222604	Down
TBC1D1	0.659785	0.000363994	Up
LPIN1	0.646475	0.0186557	Up
ASS1	-0.64571	0.000593596	Down
RRAGD	0.642616	0.0117681	Up
OXCT1	-0.638113	0.0253904	Down
KLF10	-0.635214	0.0374442	Down
PDGFC	-0.634196	0.00249247	Down
DNAJA3	0.633577	0.00200015	Up
MAPKAPK3	0.625813	0.0117904	Up
HDAC4	-0.625274	0.00110718	Down
FBN1	-0.623232	0.0131302	Down
CEBPD	-0.61235	0.0161428	Down
KRR1	-0.610549	0.000245404	Down
NT5C2	-0.609931	0.000316148	Down
TP63	-0.608534	0.0102714	Down
AMOTL2	-0.605604	0.00147977	Down
CLK4	-0.604954	0.000732185	Down
JUN	-0.600231	0.00137142	Down
POSTN	-0.595597	0.0475713	Down
NOTCH2NL	-0.591959	0.00626783	Down
TRIB1	-0.585982	0.000317347	Down
SORT1	0.582948	0.0103316	Up
TPR	-0.579636	6.26019e-05	Down
SLIT2	-0.577405	3.48576e-05	Down
FSTL1	-0.573729	0.0272723	Down
MAP1B	-0.573628	0.00368599	Down
FHL2	0.564383	0.0315329	Up
PMP22	-0.563746	0.00170312	Down
OR7E37P	0.563543	1.74447e-06	Up
PPM1A	0.561659	0.0112894	Up
PCDH9	-0.561014	0.00409778	Down
C1S	-0.559177	0.00187072	Down
RBFOX2	-0.558146	4.23646e-05	Down
ATP5G1	0.55447	0.0483478	Up
SORBS1	-0.554173	0.0272631	Down
ZFP36	-0.553274	0.00143215	Down
MAPK6	0.551667	0.0239352	Up
ST6GALNAC2	0.549548	0.000826353	Up
MXRA7	-0.54797	0.0064197	Down
RNF10	0.547774	0.024852	Up
DICER1	-0.545648	8.76871e-06	Down
CACNA1S	-0.544299	0.0362265	Down
KLF9	-0.541208	0.00226388	Down
PSMB5	0.541023	0.0132361	Up
GYPC	0.539067	0.00164745	Up
TGFB1I1	-0.535951	0.0163272	Down
MBNL1	-0.534072	3.57153e-06	Down
MYOC	-0.532348	0.0100468	Down
HIST1H2BD	0.531869	0.000600659	Up
IMMT	0.53169	0.0151019	Up
LRRC47	-0.526848	0.0413262	Down
SDC4	-0.526352	0.00919652	Down
MAF	0.52529	0.0424738	Up
NDUFB5	0.523937	0.018877	Up
SLC25A12	0.522879	0.0132759	Up
SEPT2	-0.52232	0.0355093	Down
ING3	-0.519571	1.45845e-05	Down
VAMP3	-0.517195	0.00198256	Down
CEP350	-0.517066	0.00303799	Down
SMAD3	-0.516995	5.97036e-05	Down
HTRA1	-0.51417	0.00280738	Down
MRPS12	0.514094	0.00303122	Up
PTMA	-0.513604	0.0116815	Down
PHKA1	0.511827	0.0355627	Up
HOXB2	0.507742	0.000678976	Up
IGFBP6	-0.506511	0.042027	Down
PRPF8	-0.505898	0.0106092	Down
KPNA4	-0.504462	0.0159405	Down
TOB2	-0.50086	0.0429623	Down
KDM5A	-0.500795	0.000256829	Down
NFIL3	-0.497324	0.0270163	Down
LPP	-0.495983	0.0197338	Down
GOLGA8A	-0.49592	0.0224838	Down
PJA2	-0.495191	0.00288306	Down
AKAP12	-0.490211	0.0174197	Down
MAGED2	-0.489425	0.000369906	Down
CACNG1	-0.489087	0.0274053	Down
UGCG	-0.488535	0.00145961	Down
RFTN1	0.487334	0.0107187	Up
IER3	-0.486887	0.00634958	Down
LUC7L3	-0.486341	0.001246	Down
PDLIM2	-0.485819	0.00468126	Down
APOO	0.485808	0.00135834	Up
GBP2	-0.48519	0.00382491	Down
MRPL34	0.48499	0.0043886	Up
CD14	-0.484456	0.0116938	Down
INSR	-0.484144	0.00772209	Down
BAG6	-0.483361	0.0344901	Down
VPS13A	-0.482127	0.00191528	Down
BRD2	-0.48172	0.000318116	Down
DNAJB4	-0.481691	0.0267952	Down
PLEKHF1	-0.481112	0.00286101	Down
TMEM159	-0.479892	0.0052438	Down
NKTR	-0.479489	0.00481036	Down
RTN3	-0.478676	0.00817424	Down
C1QA	-0.477946	0.00249347	Down
FAM171A1	0.475585	0.00293406	Up
GRIK2	-0.473953	0.00699756	Down
CCDC28B	0.47353	0.00724246	Up
UCHL3	0.472212	0.000457646	Up
HIF1A	-0.471367	0.00213473	Down
MPC1	0.469797	0.00511625	Up
FAM162A	0.468116	0.000462564	Up
VCAN	-0.463955	0.019365	Down
SSPN	-0.463515	0.0148518	Down
CD99	-0.461046	0.013024	Down
GADD45G	0.460641	0.0400762	Up
USP9X	0.460531	0.0139509	Up
NES	-0.460333	0.00582914	Down
CMC2	0.456949	0.000829636	Up
TIMP1	-0.456544	0.0486349	Down
ESRRA	0.456497	8.24488e-05	Up
RPS6KA5	-0.456475	9.69449e-05	Down
FASTKD1	0.456136	0.00801429	Up
DYRK1B	-0.455037	0.00129668	Down
CTNNBIP1	0.454291	6.69192e-05	Up
TUBA1A	-0.45387	0.0453163	Down
DPT	-0.448705	0.027875	Down
SDC2	-0.446107	0.0047228	Down
PER2	-0.445757	0.0103529	Down
ALDH6A1	-0.445596	0.0132735	Down
NDUFA9	0.444687	0.0194681	Up
PDGFD	-0.443356	0.0156189	Down
ADAMTSL4	-0.438976	0.0210125	Down
KLF11	-0.438974	0.0191882	Down
CDKN1C	-0.438931	0.0120577	Down
POPDC3	0.438737	0.0282953	Up
PCM1	-0.436654	0.000846259	Down
C1QB	-0.43655	0.0188609	Down
TNFAIP2	0.435237	0.000141012	Up
USP32P2	-0.434865	0.0160017	Down
ZNF587	-0.433326	0.000233793	Down
TPSB2	-0.431218	0.00199775	Down
FBXO21	-0.430913	0.016123	Down
PHKB	0.430679	0.0280859	Up
SERPING1	-0.430535	0.00739709	Down
TCF4	-0.43014	0.00466085	Down
EMP3	-0.427899	0.00632798	Down
SRPK3	-0.426445	0.0203994	Down
KIAA1033	-0.426225	0.0459766	Down
SOBP	0.425671	0.0126457	Up
HMOX1	-0.425624	0.0293728	Down
OR7E12P	0.424007	0.00249642	Up
HLA-DQB1	0.423963	0.000909534	Up
SRSF11	-0.423801	0.00300633	Down
DMPK	-0.422475	0.017627	Down
LTBP2	-0.418758	0.00118342	Down
U2SURP	-0.417167	0.0112298	Down
ANP32B	-0.414164	0.000104708	Down
DLAT	0.412391	0.0104637	Up
ADRB2	-0.411429	8.37225e-05	Down
NDRG4	0.411183	0.00437656	Up
RBPJ	-0.411051	6.5876e-05	Down
NEMF	-0.410435	0.0182709	Down
C3orf18	0.409787	0.00233352	Up
ACACB	-0.406546	0.0221873	Down
FBXW7	-0.405475	0.027748	Down
PICALM	-0.405007	0.00482776	Down
CELF2	-0.403288	0.0319179	Down
FRAT2	0.40256	0.00240608	Up
WDR45	0.401447	0.00438163	Up
PARVB	0.398904	0.00434049	Up
PTOV1	-0.396613	0.0016483	Down
GOLPH3L	-0.396226	0.000581941	Down
LGR5	-0.395685	0.0413579	Down
ARFGAP2	-0.395144	0.00176528	Down
LOXL1	-0.394702	0.0173949	Down
INTS6	-0.394367	0.00367248	Down
PER3	-0.391809	0.00413209	Down
PLIN2	-0.390941	0.00266567	Down
MRPL12	0.389666	0.00381214	Up
BBX	-0.38955	0.00320753	Down
UBXN4	-0.388917	0.00589656	Down
ZNF160	-0.388909	0.0431224	Down
FANCE	-0.388171	0.00340474	Down
HNRNPA3	-0.387403	0.000614476	Down
LYPLA1	0.387284	0.0362295	Up
LOXL2	0.386912	0.0119643	Up
PACSIN3	-0.385843	0.00787952	Down
PRR11	-0.383924	0.0164824	Down
VTI1B	0.382792	0.0126283	Up
ITIH5	-0.382434	0.0308795	Down
ZNF721	-0.382058	0.0366993	Down
KRAS	-0.381064	0.0208168	Down
UBXN7	-0.380904	0.00306406	Down
DEXI	0.380073	0.000328678	Up
EXOSC7	-0.379877	0.0173431	Down
USP1	-0.379176	0.00977194	Down
ANGPT1	-0.378725	0.0312897	Down
RAB40B	-0.378615	0.0322528	Down
CTNNA3	0.378546	0.0370886	Up
ETS2	-0.377772	0.0353093	Down
WDR12	0.377678	0.000208536	Up
ITGB1BP2	0.377555	0.0176506	Up
CD163	-0.377478	0.0152684	Down
LYVE1	-0.377391	0.015871	Down
PPIF	0.377373	0.0108172	Up
SIRT5	0.376535	0.000449831	Up
USP11	-0.376246	0.00065655	Down
ZIC1	-0.376217	0.0153068	Down
EIF1AX	-0.375855	0.0213733	Down
PSIP1	-0.374193	0.0155203	Down
MZT2B	-0.373083	0.0489337	Down
NBPF1	-0.373019	0.00454731	Down
SOCS3	0.371414	0.00892719	Up
KIAA0355	-0.370988	0.00586156	Down
OPN3	0.370849	0.00156871	Up
PXDC1	-0.369871	0.0209886	Down
MLEC	0.365508	0.00693146	Up
CPED1	-0.365359	0.00527346	Down
CPSF7	-0.365065	0.000547603	Down
MAP6D1	0.36453	0.00778091	Up
H1FX	-0.3627	0.0160453	Down
CFLAR	-0.362046	0.0140185	Down
HCP5	0.361836	0.0176621	Up
MBD4	-0.361443	0.00859433	Down
AKAP13	-0.361307	0.00205865	Down
ALAS1	0.361202	0.0174019	Up
SMARCD3	-0.360254	0.00663981	Down
MRPL48	0.359541	0.00131646	Up
ERBB2	-0.359524	0.00161317	Down
RBM8A	-0.359467	0.0046298	Down
GOLGA8N	-0.359398	0.0199724	Down
ATP8A2	0.359314	0.0365918	Up
CYP2J2	0.358919	0.0452114	Up
ABHD2	-0.358484	0.0310192	Down
ZNF395	-0.357761	0.0127761	Down
RAP1B	-0.357706	0.0389258	Down
RYBP	-0.357291	0.00293197	Down
COLGALT2	-0.35723	0.0133268	Down
TPM4	-0.357153	0.00373096	Down
DUSP6	-0.356697	0.0186717	Down
MPHOSPH10	-0.355573	0.0270758	Down
CXorf40A	0.353973	0.00429564	Up
GLG1	-0.353939	0.00789829	Down
PPFIA4	-0.353738	0.0330481	Down
PSMB9	0.353297	0.0179141	Up
CBX5	-0.353144	0.0141071	Down
SEMA6A	0.352924	0.0081145	Up
TMEM158	-0.352651	0.0395387	Down
ACOX1	-0.352386	0.000973951	Down
YWHAZ	-0.352074	0.014911	Down
FN3KRP	-0.351987	0.000994663	Down
MPDZ	-0.351307	0.00245684	Down
MAPRE2	0.350174	0.0345902	Up
NUP85	-0.349187	0.0014303	Down
CEP57	-0.348676	0.00447813	Down
H1F0	-0.34786	0.0213513	Down
TBCB	-0.347641	0.00109696	Down
ZCCHC8	-0.34756	0.00557465	Down
ALMS1	-0.34661	0.0398387	Down
STK25	0.345304	0.0269845	Up
TPBG	-0.345056	0.00464607	Down
AKR7A2	-0.344394	0.0359266	Down
XCL1	0.343133	0.00701701	Up
TOP1	-0.342874	0.00602348	Down
POLR3K	0.341538	0.00111805	Up
FLNB	-0.341298	0.00546605	Down
NSL1	-0.340988	0.000603278	Down
HPRT1	-0.340631	0.0210928	Down
MRPS33	0.340192	0.00040871	Up
KIAA0232	-0.338708	0.00205455	Down
CHIC2	-0.337223	0.000968124	Down
TMEM11	0.33722	0.00387773	Up
FAM65B	-0.336542	0.0278089	Down
MORC2	-0.336158	0.00965602	Down
NUMA1	-0.335667	0.000126661	Down
PNPLA4	0.335566	0.00026332	Up
GNS	-0.335275	0.018447	Down
ZNF292	-0.33519	0.015255	Down
PREPL	-0.334749	0.0364033	Down
MSL3	0.334603	0.00573415	Up
BCKDK	-0.334468	0.014508	Down
GCLC	-0.334395	0.00686636	Down
ARL6IP5	-0.334268	0.000676219	Down
CCL21	0.33379	0.0365379	Up
C1R	-0.33341	0.0495643	Down
CORO1C	-0.332604	0.0455858	Down
BLOC1S1	-0.332119	0.00419425	Down
DERL1	-0.33205	0.0186046	Down
CYC1	0.331867	0.00132766	Up
ZNF274	-0.331767	0.0386511	Down
LOC100996756	0.331464	0.042212	Up
LCP1	0.331268	0.0381993	Up
C2CD5	-0.330792	0.00143204	Down
NOP16	0.33054	0.00179507	Up
DKFZP586I1420	-0.330166	0.0141287	Down
SIVA1	-0.330118	0.0147894	Down
EIF4EBP1	0.328543	0.0331113	Up
GPATCH8	-0.328342	0.0164054	Down
RAMP1	-0.327497	0.0279123	Down
ABCC5	-0.326553	0.0152345	Down
SNRNP70	-0.326493	0.0144228	Down
CPTP	0.326121	0.0351847	Up
SIKE1	-0.325925	0.00759288	Down
MAN2C1	-0.325508	0.000375909	Down
GTF2H3	-0.325419	0.0402518	Down
POLR1B	-0.325146	0.036732	Down
ZNF611	-0.324594	0.024194	Down
GMFB	-0.32418	0.0270667	Down
APEH	0.323442	0.00433555	Up
COX10	0.323111	0.00518382	Up
PTBP1	-0.322366	0.0129688	Down
GULP1	0.321758	0.0349987	Up
SUZ12	-0.320835	0.0228236	Down
BRD3	-0.320728	0.0263451	Down
PMEPA1	0.320706	0.0274094	Up
EFNA1	0.320478	0.0065674	Up
LOC647070	-0.320217	0.00299508	Down
PHIP	-0.320076	0.00752959	Down
ALS2CL	0.32	0.00696572	Up
RGS14	0.319023	0.00526997	Up
TOP2B	-0.318776	0.0203518	Down
TRIM28	-0.318711	0.00824962	Down
PHB	0.318659	0.000360569	Up
SUCLG1	0.31833	0.00010736	Up
TKTL1	0.318053	0.0357741	Up
SRSF5	-0.317983	0.0427226	Down
ZC3H15	-0.317969	0.0208089	Down
PRPH2	0.317443	0.0184775	Up
IDH3A	0.317119	0.00609665	Up
KLHL24	-0.316963	0.026595	Down
LRRC8B	-0.316823	0.0147328	Down
NCAM1	0.316051	0.0271276	Up
ZSCAN18	-0.31599	0.0219347	Down
RASL12	0.31586	0.00541449	Up
CTSK	-0.315742	0.0148685	Down
HMGN1	-0.315727	0.0361631	Down
ACTN4	-0.315225	0.0152911	Down
COMMD8	-0.314714	0.0230979	Down
SFRP4	-0.313849	0.0438666	Down
HBP1	-0.313725	0.00607186	Down
ARF6	-0.313449	0.00667508	Down
CSNK1D	-0.312884	0.00606596	Down
RUBCN	0.31182	0.0241315	Up
KCNN3	0.311701	0.0447088	Up
ARHGAP1	-0.311361	0.0239171	Down
POMP	0.311225	0.0229094	Up
PTPRJ	-0.311138	0.000736715	Down
SRSF6	-0.311122	0.00166835	Down
PNRC2	-0.311055	0.0477834	Down
UQCC1	0.310917	0.00534378	Up
RAB14	-0.310807	0.00556977	Down
PAN2	-0.310716	0.000514877	Down
POLDIP3	-0.310513	0.00158426	Down
NECAB3	0.309821	0.0316416	Up
STEAP3	0.309698	0.00817564	Up
TSPYL2	-0.308949	0.00824565	Down
CHCHD7	-0.308859	0.00332922	Down
TIPRL	-0.308743	0.0425916	Down
PEX1	-0.308683	0.0121524	Down
VEGFB	0.30863	0.0414837	Up
EWSR1	-0.307789	0.00314785	Down
MAPK1IP1L	-0.307448	0.00607425	Down
KIAA0907	-0.307366	0.0141142	Down
ZNF253	0.307315	0.00983778	Up
FAM50B	-0.307015	0.0272221	Down
SNTB2	-0.306849	0.0208096	Down
ZNF32	0.306848	0.0272445	Up
ZNF787	0.306814	0.0123985	Up
SLC7A6	-0.306381	0.0453444	Down
FAM49A	0.30621	0.00588239	Up
ERCC1	0.305417	0.00617758	Up
ZBED1	0.305227	0.01819	Up
COQ10B	-0.304432	0.0119863	Down
FAM174B	-0.303936	0.0413088	Down
CYBB	0.30379	0.0418414	Up
COA1	0.303304	0.0106251	Up
HECTD4	-0.302854	0.00437748	Down
GAS2L1	0.302733	0.00396217	Up
FBLN2	-0.302647	0.0357103	Down
SFMBT1	-0.302595	0.00223495	Down
CRY2	-0.301886	0.00475654	Down
SSB	-0.301492	0.0297611	Down
TBC1D12	-0.300874	0.00283819	Down
SEC16A	-0.300417	0.00552216	Down
PRPF4B	-0.300221	0.0112338	Down
HMGCL	0.299866	0.000404035	Up
PRKACB	-0.299503	0.0238771	Down
CLPB	0.299361	0.00257706	Up
SNAP23	-0.29877	0.0445642	Down
TMEM110	0.298706	0.0238635	Up
AARS	-0.298092	0.00197492	Down
CBR1	0.297596	0.0151752	Up
DPF2	-0.297486	0.00379248	Down
RNASE1	-0.297435	0.0260893	Down
JAM2	0.297402	0.00793884	Up
SLC25A16	-0.297309	0.00334712	Down
UBAP2	-0.297187	0.0103359	Down
METTL22	0.296687	0.0241589	Up
AP3S1	-0.296359	0.0166687	Down
COA7	0.296263	0.000831826	Up
CHST3	-0.295941	0.00677946	Down
WTAP	-0.295811	0.0379817	Down
DSERG1	-0.295714	0.0360747	Down
EYA1	-0.295392	0.037034	Down
FAF1	0.295352	0.00734174	Up
GOLGB1	-0.295122	0.00123021	Down
NTRK3	0.29474	0.0093188	Up
EMP2	0.29471	0.0206566	Up
KLKB1	0.294706	0.0132858	Up
OSBPL7	0.294694	0.0383254	Up
EIF2B2	0.294025	0.000265043	Up
TUBG1	0.293838	0.0255251	Up
QDPR	0.293677	0.024726	Up
ZC3H3	-0.293312	0.0149789	Down
ROCK1	-0.29248	0.0142812	Down
ASAP3	0.292009	0.0256088	Up
AVIL	0.291657	0.00533113	Up
PCMT1	-0.291064	0.00469108	Down
GCC2	-0.290627	0.00339578	Down
TMEM147	0.290413	0.00880805	Up
ALDH9A1	-0.290106	0.0044544	Down
ATG7	-0.289932	0.00387908	Down
PRKAG1	0.289652	0.00411115	Up
XDH	0.289246	0.00178498	Up
FGF6	0.288851	0.00150557	Up
SFPQ	-0.288734	0.0132412	Down
FARP1	0.288605	0.030487	Up
HCCS	0.288513	0.00121255	Up
MRPL4	0.287988	0.0155839	Up
UBBP1	0.287706	0.0184696	Up
TLN1	-0.287339	0.0429311	Down
AIFM1	0.287244	0.0136579	Up
NDUFS3	0.287144	0.000355529	Up
CLSTN1	-0.286401	0.00137657	Down
CDK18	0.285619	0.00286387	Up
STAMBP	0.285346	0.00494865	Up
SART3	-0.285284	0.0108424	Down
TECPR2	-0.285122	0.0177385	Down
LRRC40	-0.284225	0.0411674	Down
REEP1	-0.284188	0.0412985	Down
SMARCA2	-0.284061	0.0268223	Down
USP47	-0.283945	0.0361192	Down
MYOD1	-0.283322	0.0473092	Down
LGMN	-0.283262	0.00313871	Down
MGRN1	-0.283102	0.0385858	Down
AGRN	0.282509	0.0142832	Up
SUMO4	-0.281895	0.00178308	Down
MTIF2	0.2818	0.0262307	Up
PSMF1	0.281606	0.0192661	Up
CCRL2	0.281243	0.0188007	Up
KLHL21	0.280876	0.0373956	Up
RPAP2	-0.280849	0.00102979	Down
CCNL1	-0.280757	0.0398546	Down
MARCKS	-0.280443	0.0256004	Down
IVNS1ABP	0.280419	0.0459514	Up
IFITM1	-0.280329	0.0373866	Down
CHD1L	-0.279967	0.0165131	Down
DUT	-0.27996	0.0272909	Down
COL4A3BP	-0.27885	0.0303013	Down
KIDINS220	-0.27876	0.0112139	Down
EFCC1	0.27867	0.0315816	Up
GNRH2	0.278454	0.0111819	Up
BMP6	-0.278303	0.00815324	Down
GSTK1	0.277777	0.00758723	Up
C10orf76	0.277601	0.0367064	Up
FRMPD1	0.277583	0.0487489	Up
NDUFAF4	0.277556	0.0317708	Up
ARL1	-0.27723	0.00496155	Down
SLC12A2	0.27706	0.0134183	Up
PFKFB1	0.276267	0.0484321	Up
PRDM1	0.276127	0.0251171	Up
RALY	0.276042	0.00596605	Up
RXRB	-0.276011	0.000392206	Down
DOK3	0.275729	0.00220459	Up
CPNE1	-0.27463	0.00528478	Down
IGKV1OR2-108	0.274629	0.00598967	Up
QRSL1	0.274586	0.0342203	Up
TOR1AIP2	-0.274427	0.00582937	Down
YTHDC1	-0.274278	0.0440123	Down
ECSIT	0.2735	0.037895	Up
EPHA4	0.273136	0.0292882	Up
OBSL1	-0.27312	0.0167467	Down
ARMCX6	-0.272914	0.0210127	Down
STEAP1B	0.272828	0.00926141	Up
ZSWIM8	-0.272393	0.000522149	Down
U2AF1	-0.272183	0.0133594	Down
RBBP4	-0.272017	0.0177023	Down
AMHR2	0.271961	0.0130573	Up
KDM6B	-0.271775	0.0201947	Down
RNF123	0.271697	0.0494367	Up
ABLIM3	0.271508	0.0310182	Up
IPO9	-0.271092	0.0010503	Down
SERPINB9	-0.270998	0.0427798	Down
RTF1	-0.27091	0.01718	Down
RRM1	-0.270739	0.0276526	Down
MFGE8	-0.270533	0.0150955	Down
NECAP1	-0.270439	0.00239931	Down
AFDN	0.270205	0.00413628	Up
ADORA2B	0.2702	0.0309224	Up
TMEM260	-0.270101	0.0285198	Down
MAT2A	-0.269271	0.031425	Down
POMC	0.269084	0.044083	Up
AUNIP	-0.268647	0.0274415	Down
DNAJA1	-0.26854	0.0326308	Down
USE1	0.268222	0.0144658	Up
LHPP	0.268038	0.0052453	Up
CXCR5	0.267893	0.000960592	Up
CAMTA2	-0.267241	0.00366521	Down
FAM193A	-0.267214	0.0050376	Down
OR7E156P	0.266855	0.00608056	Up
HIST1H2AJ	0.266273	0.00291818	Up
CGGBP1	0.266236	0.00212546	Up
KHSRP	-0.266053	0.0342221	Down
SDR39U1	-0.265779	0.0148912	Down
RPE	-0.265595	0.00644987	Down
EIF3G	-0.265251	0.0106455	Down
TCF25	-0.265206	0.0115939	Down
CKAP4	-0.264989	0.00887464	Down
HTATIP2	0.263772	0.0326468	Up
CPNE7	0.263441	0.00386704	Up
METTL9	0.263392	0.00461575	Up
BDH1	0.262771	0.0338596	Up
MBP	0.262708	0.0316604	Up
ADPGK	-0.262373	0.00271755	Down
SEC31A	-0.262224	0.00570018	Down
FGFR1	0.261987	0.0338506	Up
RBM15	-0.261382	0.0351012	Down
S1PR4	0.261367	0.00206993	Up
ATXN7	-0.260913	0.0246924	Down
CUL4B	-0.25991	0.00980845	Down
CIAPIN1	0.259781	0.0313781	Up
PTGES2	0.259449	0.0338397	Up
PFKP	-0.259085	0.0260451	Down
SLCO5A1	0.258841	0.0201553	Up
SLC16A2	0.25852	0.0143879	Up
BEST1	0.258461	0.0228292	Up
YY1	-0.257798	0.00731259	Down
RASA3	0.257686	0.00586187	Up
TMX2	0.257644	0.0257389	Up
RUFY3	-0.257358	0.0482589	Down
LILRB3	0.257282	0.0141136	Up
RNF44	0.257202	0.0120933	Up
EI24	0.257143	0.00232459	Up
IGFBP2	0.257007	0.0435882	Up
CCNG2	-0.256678	0.0322719	Down
C1orf216	-0.256593	0.015326	Down
PAK2	-0.25631	0.0157955	Down
RAB3GAP1	-0.255983	0.0307699	Down
STYXL1	0.255781	0.0192738	Up
INSL3	0.255767	0.00361682	Up
TMF1	-0.255399	0.0153565	Down
NIPAL3	0.254961	0.0124899	Up
TRIM32	-0.254813	0.0340649	Down
HMGXB4	-0.254602	0.0077661	Down
RRAGC	-0.254094	0.0433793	Down
GBX1	0.254046	0.0116073	Up
DECR2	-0.253942	0.00604984	Down
RABGAP1	-0.253894	0.0264379	Down
TEX264	0.253829	0.0297616	Up
DDX24	-0.25379	0.00852139	Down
LOC157562	-0.252841	0.0337129	Down
AK2	0.252824	0.0201794	Up
ADAP1	0.252296	0.0123697	Up
MON2	-0.25226	0.00061547	Down
CLCA1	0.252257	0.00290874	Up
DOCK5	0.252178	0.0460904	Up
NISCH	-0.252061	0.0373551	Down
PRRC2B	-0.251923	0.00545236	Down
GIMAP4	0.251838	0.0132758	Up
ARF5	-0.251573	0.0164395	Down
SORL1	0.250958	0.0284936	Up
DAPP1	-0.250934	0.0154495	Down
USP48	-0.250614	0.0269922	Down
TM9SF3	-0.250123	0.0441486	Down
DTX3	0.250064	0.0100671	Up
HOXC10	0.250041	0.0351686	Up
PLCXD1	-0.249946	0.0493607	Down
CASP2	-0.249882	0.00231122	Down
WBP11	-0.249543	0.027768	Down
SPR	0.249149	0.0260431	Up
FAM53C	-0.24909	0.00676787	Down
KDM7A	-0.248857	0.044404	Down
ATRAID	0.248481	0.0330717	Up
TM6SF2	0.248447	0.00714836	Up
FCGR2C	0.248198	0.00651267	Up
UIMC1	-0.24802	0.000794914	Down
KCNK3	0.24778	0.0129179	Up
SIRT4	0.247533	0.0474675	Up
AREL1	-0.247454	0.0229352	Down
RBM28	-0.247292	0.00838115	Down
NAV3	0.24716	0.0397818	Up
DDX42	-0.247006	0.0183549	Down
UBFD1	-0.246507	0.0341538	Down
PSG5	0.246367	0.00547608	Up
CHAC1	0.246343	0.0187174	Up
FNDC3A	0.246244	0.0402008	Up
FAM222B	0.246106	0.00191189	Up
GLOD4	-0.246106	0.0403933	Down
CYP27A1	0.246031	0.0477788	Up
IP6K2	-0.245936	0.0235943	Down
TACO1	0.245873	0.0196606	Up
THOC2	-0.245767	0.0399288	Down
CLCN4	0.245649	0.0383646	Up
LMO4	-0.245463	0.039316	Down
UNC119	0.245217	0.0175657	Up
UBL4A	0.244416	0.0227997	Up
HMOX2	0.244346	0.00720218	Up
NRF1	-0.244191	0.0025613	Down
TGS1	-0.244147	0.00502948	Down
SMPDL3B	0.244109	0.0256909	Up
TINF2	-0.243838	0.0104878	Down
SNW1	-0.243665	0.00180165	Down
ARHGAP10	-0.243643	0.0339692	Down
MCCC1	-0.243127	0.0319898	Down
TMEM97	-0.243013	0.0220578	Down
POGZ	-0.242813	0.000947343	Down
NUP133	-0.242693	0.00973336	Down
ERBB4	-0.242102	0.0495185	Down
SAFB	-0.241362	0.0356027	Down
GPM6B	-0.241361	0.0472999	Down
KCNQ1	0.241116	0.0195693	Up
GAPVD1	-0.240738	0.0361816	Down
ATXN7L1	0.240661	0.0320675	Up
NUP50	-0.240513	0.0202859	Down
BIN2	0.240491	0.0493695	Up
RAPGEF2	-0.239961	0.0489332	Down
AFG3L2	0.239946	0.0223379	Up
ATXN7L3B	0.239793	0.0021963	Up
MEIS1	-0.23973	0.00773923	Down
RBM22	-0.239144	0.0208134	Down
APBA1	0.238875	0.0386497	Up
HIGD1B	0.238662	0.0271895	Up
MICAL3	-0.238545	0.0163426	Down
AGTPBP1	-0.238514	0.0308437	Down
CORT	0.238467	0.00192017	Up
CHAD	-0.238377	0.027506	Down
STX2	0.238093	0.0358091	Up
2025-03-08	-0.23743	0.0215739	Down
CENPT	-0.237399	0.0154048	Down
FEN1	-0.23713	0.0370963	Down
FZD1	0.236998	0.00756455	Up
KCNH2	-0.236844	0.00678277	Down
TRIM25	0.236756	0.034449	Up
LRRC23	0.236718	0.0363129	Up
INPP5B	-0.236569	0.0124341	Down
GATAD2A	-0.236558	0.0119339	Down
HSD11B1	-0.236476	0.0469894	Down
IRF7	-0.236202	0.0188512	Down
SRSF8	-0.236122	0.0337002	Down
SZRD1	0.236028	0.0181231	Up
NFAT5	-0.23599	0.0325896	Down
IFT122	0.235774	0.0048937	Up
MUT	-0.235749	0.0375239	Down
TTI1	-0.235718	0.0124838	Down
RYK	-0.235523	0.0236065	Down
CECR5	0.235468	0.0235023	Up
GABBR2	0.235241	0.0113384	Up
COA4	0.235108	0.00790015	Up
EIF2D	0.235051	0.0154981	Up
UTP3	-0.234702	0.0210411	Down
GMEB1	0.234521	0.0228089	Up
IFRD2	0.234359	0.0373633	Up
RAB11FIP5	-0.234146	0.0055826	Down
ACSL6	0.233744	0.028378	Up
MCM3	-0.23366	0.00600253	Down
ZNF93	0.233534	0.0481719	Up
SGPL1	-0.233397	0.0243384	Down
POLD2	-0.233259	0.0496626	Down
DERL2	0.23307	0.00560117	Up
NOLC1	-0.233036	0.0195758	Down
UPF1	-0.232633	0.032104	Down
DNAAF5	-0.232463	0.00904345	Down
PSMG1	0.232458	0.0162519	Up
CCDC28A	-0.232351	0.0404367	Down
HGFAC	0.232287	0.00114921	Up
CRTC1	0.232022	0.0330993	Up
PHACTR4	0.231953	0.0174516	Up
CCDC90B	-0.231771	0.0342888	Down
SCRIB	-0.231753	0.0202721	Down
UPF2	-0.231493	0.0346495	Down
ATXN2	-0.231409	0.00978807	Down
PLP2	-0.230993	0.0106192	Down
PRSS53	0.230814	0.0222844	Up
AGPAT1	0.23062	0.00656551	Up
LTA	0.230213	0.0134209	Up
FXR1	-0.229827	0.03727	Down
SMPD1	0.229452	0.0125096	Up
S1PR2	0.229396	0.0105555	Up
SPEN	-0.229001	0.0326759	Down
LINC00963	0.227864	0.00457424	Up
RIC8B	0.22757	0.0127223	Up
ALPK1	-0.227269	0.0103835	Down
TRIM23	-0.227152	0.0224317	Down
COX20	-0.227139	0.0314174	Down
IKZF1	0.226982	0.0432788	Up
RFXANK	-0.226781	0.0367479	Down
CUBN	0.226658	0.00301439	Up
CACNA1I	0.226604	0.00552944	Up
ARHGAP32	0.226456	0.0224558	Up
ZER1	-0.225884	0.0282726	Down
C21orf59	-0.225817	0.0120319	Down
RNF113A	0.225625	0.00256381	Up
TOPORS-AS1	-0.225567	0.0100798	Down
LONP1	-0.225367	0.0388094	Down
C14orf132	-0.225334	0.0471152	Down
PGBD5	0.22521	0.0292933	Up
ADAR	-0.225209	0.0264448	Down
CASR	0.22514	0.0213187	Up
ATRN	0.22507	0.00476961	Up
BAZ1B	-0.22504	0.0194381	Down
SOAT2	0.225035	0.00785764	Up
LRRC8D	-0.225	0.0132912	Down
GJA3	0.224866	0.00625015	Up
ECHDC2	-0.224436	0.02543	Down
IPO5	-0.224425	0.0246026	Down
PKP2	0.224052	0.0257255	Up
ECD	-0.223591	0.00830538	Down
NDUFA6	0.223535	0.0243482	Up
ATG2A	-0.223349	0.0398793	Down
GUCA2A	0.222979	0.0351821	Up
KAT2A	-0.222503	0.0234681	Down
RNF144A	0.222159	0.0279338	Up
SPATA2	-0.222143	0.00736353	Down
RIOK2	-0.222116	0.0353378	Down
KHDRBS1	-0.221453	0.0157274	Down
ALG3	0.221404	0.00975821	Up
MIR1244-3	-0.221269	0.0484117	Down
TJAP1	-0.221239	0.00511131	Down
TRAF3IP2	-0.221107	0.039558	Down
ARID1A	-0.221068	0.0241298	Down
MRPS16	0.220906	0.00784641	Up
RAB11FIP3	-0.2209	0.0376068	Down
TFF3	-0.22084	0.00569459	Down
ENO1	-0.220635	0.0439949	Down
HNRNPUL1	-0.220351	0.0289085	Down
TEX40	0.220028	0.0162631	Up
CLCF1	0.219717	0.00676948	Up
TREML2	0.21966	0.00522815	Up
SENP3	-0.219132	0.0235678	Down
DHODH	0.218855	0.00931902	Up
EIF3B	-0.218506	0.0348286	Down
STX5	-0.218187	0.00823329	Down
MTRF1L	-0.217861	0.0326569	Down
PRR13	-0.217821	0.0221169	Down
MKRN2	-0.217794	0.00776727	Down
NME3	-0.217743	0.0405077	Down
DTNB	0.217701	0.00686613	Up
HGS	-0.217531	0.0156306	Down
TRPM8	0.217341	0.00182736	Up
MAGED1	-0.217239	0.0384829	Down
ESR2	0.217237	0.0115263	Up
RTFDC1	-0.21701	0.0271062	Down
SPINK4	0.217006	0.00569189	Up
XBP1	-0.216901	0.0145129	Down
TTC28	-0.216625	0.0494793	Down
STAT5A	-0.21632	0.0393101	Down
KAZN	0.216197	0.0340973	Up
WDYHV1	0.21603	0.0404365	Up
KIF1A	0.215787	0.0119179	Up
COG2	0.215222	0.00645954	Up
BDH2	-0.214984	0.0464338	Down
GRAP2	0.21463	0.0259991	Up
SDHAF1	0.214196	0.0370493	Up
AQP2	0.21419	0.0159101	Up
CDH11	0.214181	0.0116283	Up
CD55	-0.214075	0.0404462	Down
HSD17B7	-0.213877	0.0365989	Down
HIST1H2BE	0.21383	0.0291092	Up
SEMA5A	0.213788	0.0386375	Up
ENTPD4	-0.212982	0.0454522	Down
PAXBP1	-0.212832	0.0432236	Down
TUBA8	0.212195	0.0480143	Up
EGR4	0.21206	0.0266873	Up
MTA1	-0.211974	0.0287673	Down
VPS13D	-0.211934	0.0186607	Down
BRD8	-0.211764	0.0481016	Down
PPP1R2P9	0.21142	0.0237019	Up
TRIM38	-0.210934	0.018571	Down
HNRNPA1	-0.210277	0.0491117	Down
RNH1	-0.209644	0.0185069	Down
MACF1	-0.209354	0.0293356	Down
TIPARP	-0.20859	0.0381082	Down
B4GALT3	0.208488	0.0211761	Up
THOC1	-0.208091	0.0261286	Down
YY1AP1	-0.207979	0.0237145	Down
CLTA	-0.207678	0.00933715	Down
PANK3	0.207197	0.0018291	Up
PPP1R8	-0.206876	0.00961465	Down
OSBPL2	-0.206604	0.01903	Down
NUP98	-0.205592	0.0293824	Down
PHYH	0.205522	0.0471147	Up
RNFT2	0.205238	0.0309009	Up
IBSP	0.205134	0.0170174	Up
IFNGR2	0.205102	0.0428924	Up
GUSB	-0.205002	0.0481487	Down
POLA1	-0.204978	0.0255204	Down
NUDC	-0.204434	0.0403844	Down
INSL4	0.204363	0.00174341	Up
SRSF3	-0.203398	0.0158623	Down
UBR4	-0.203135	0.0316363	Down
DNMT3A	0.203103	0.0366473	Up
DEF6	0.20264	0.00723165	Up
IGKV1OR2-118	0.202415	0.0317526	Up
CCND1	-0.202337	0.012814	Down
CAPN1	-0.202059	0.0412106	Down
YKT6	0.201792	0.0448399	Up
ZDHHC24	0.201728	0.01565	Up
MTMR14	0.201059	0.0190276	Up
CEPT1	-0.201025	0.0214057	Down
USB1	-0.200961	0.0259575	Down
ATOX1	0.200406	0.0457622	Up
MUC5B	0.200304	0.0469446	Up
IGHM	0.20004	0.0354239	Up

## Sheet: Sheet4
Methods	Included Genes
SVM	JUN, GUSB ,SFMBT1 ,GYPC ,CD14 ,DEXI ,MTIF2 ,ARID1A ,RASL12 ,IRF7 ,SLC16A1 ,AIMP2 ,TIMP1, CCND1 ,LTBP2 ,KIAA0907 ,C1QB ,C1QA ,MSL3, SGPL1 ,SEMA5A
Lasso	AIMP2, DEXI, JUN, SLC16A1, ARID1A, PLP2, MSL3, LTBP2, SEMA5A, RASL12, GUSB, C1QA, SFMBT1, CD14
Random forest	JUN, CD14, C1QA, TIMP1, C1QB, SERPING1, LTBP2, KIAA0907, SFMBT1, MFGE8, IRF7, SGPL1, PLP2, ARID1A, GUSB, CCND1, AIMP2, SLC16A1, DNAJA3, GYPC, DEXI, MSL3, RASL12, UQCC1, MTIF2, SLCO5A1, SEMA5A

## Sheet: Sheet5
Methods	Included Genes
SVM	C1QB, AIMP2
Lasso	JUN, SERPING1, C1QB, AIMP2, C1QA, IRF7, RASL12, SEMA5A
Random forest	C1QB, IRF7, GYPC, GUSB
